# Supplementary material for: Identifying Twitter users who repost unreliable news sources with linguistic information
Source: PeerJ Comput Sci. 2020 Dec 14;6:e325. doi: 10.7717/peerj-cs.325 (PMC7924477; doi:10.7717/peerj-cs.325)
Supplement: Supplemental Information 1 [file peerj-cs-06-325-s001.csv]

	username	LABEL
0	____NWO	unreliable
1	_Anthony_Brcdy	unreliable
2	_GodCreator_	unreliable
3	_Infinate_Love	unreliable
4	_LauraJWilliams	reliable
5	_Rialto_	unreliable
6	0Wotp5	unreliable
7	123sapuan	unreliable
8	12v44	unreliable
9	147Luuk	unreliable
10	316Pill	unreliable
11	35bbbbb	unreliable
12	3rdleg_dot_cum	unreliable
13	4_Gondor	unreliable
14	497362	unreliable
15	4DSiriusEnergy	unreliable
16	4ErikaFernandes	unreliable
17	4groucho	unreliable
18	59585468	unreliable
19	5dollarL	unreliable
20	74bet	unreliable
21	A_TrumperI	unreliable
22	a1judi	unreliable
23	aacvt	unreliable
24	aanbarasan	unreliable
25	AbbasHassan110	unreliable
26	AbbasKayam	unreliable
27	Abbydepop	unreliable
28	AbrahamDuarte	unreliable
29	AbramNortje	unreliable
30	accurateled	unreliable
31	acq145	unreliable
32	AdamTillery777	unreliable
33	Aditya4u53	unreliable
34	adjustMyEbitda	unreliable
35	AdrianN62729285	unreliable
36	adrielodell	unreliable
37	Airlock49	unreliable
38	AJP78	unreliable
39	akram121	unreliable
40	al_da_drone	unreliable
41	AlawhiBuyondo	unreliable
42	albertoo13	unreliable
43	albertshaffer	unreliable
44	ALefevbre	unreliable
45	Aleks_Atanasov	unreliable
46	aletoromejia	unreliable
47	aletseprz	unreliable
48	AlexLary1	unreliable
49	AlexndrWyatt	unreliable
50	Alexpuppy5	unreliable
51	AlhouthiAhmed	unreliable
52	Aliensalsa	unreliable
53	AlienZabduct	unreliable
54	alikhan0342	unreliable
55	alkaiibser1544	unreliable
56	Allx777	unreliable
57	almafidelinna	unreliable
58	Alx_th	unreliable
59	Ambamama	unreliable
60	amh8370	unreliable
61	amunshi16	unreliable
62	andras291	unreliable
63	andraz313	unreliable
64	AndrewMoynihan2	unreliable
65	AndyAndymcfadz	unreliable
66	ANIMALERON	unreliable
67	annagriva2	unreliable
68	Annie85668888	unreliable
69	ANTIMEDIAnews	unreliable
70	AntonelloDiBell	unreliable
71	apz772kman	unreliable
72	ArcturusYeomans	unreliable
73	Aroddy850	unreliable
74	Artemius334	unreliable
75	AsadAfghann	unreliable
76	asaduzzaman55	unreliable
77	ascedant_rebel	unreliable
78	ashyboy7	unreliable
79	Asimous1	unreliable
80	AsmaNahl	unreliable
81	Astrozomborg	unreliable
82	AtlasAlphaTrade	unreliable
83	AtteberryAngela	unreliable
84	auram_maura	unreliable
85	AuraTrader	unreliable
86	AzadRah74925475	unreliable
87	AzmatHussainBh2	unreliable
88	AzNewLyfeLuv	unreliable
89	azusakamui	unreliable
90	B1971Fernando	reliable
91	baba555qaz	unreliable
92	BabesSunflower	unreliable
93	BABYDJLEON	unreliable
94	babzilla25	unreliable
95	BackapA	unreliable
96	bagocats	unreliable
97	BallaVictorious	unreliable
98	BamaTitan34	unreliable
99	BarbaraShiels2	reliable
100	barneyhofman	unreliable
101	baronvoncake	unreliable
102	bashyy11	unreliable
103	bazzoor	unreliable
104	BBLLRR	unreliable
105	BBQanon	unreliable
106	bcmorgan93	unreliable
107	bd_sassy	unreliable
108	Beansauced	unreliable
109	BeckyCossey1	unreliable
110	BellaS9012	unreliable
111	BethanyHanna2	unreliable
112	BetterVibeTribe	unreliable
113	bev_60	unreliable
114	bgodsey69	reliable
115	BibAlden777	unreliable
116	BibleHuey	unreliable
117	bifforama94	unreliable
118	BiGWIG1001	unreliable
119	BillDod_RT	unreliable
120	billy_w007	unreliable
121	BK4Qanon	unreliable
122	bkallsen	unreliable
123	blackvelvet47	unreliable
124	BlakePgolfwj	unreliable
125	BleedTexas3	unreliable
126	blessedwarrior3	unreliable
127	BluBabii22	unreliable
128	Blue_303_0	unreliable
129	BlueStateSOS	unreliable
130	bLuNtEd78	unreliable
131	Bob_hatfield07	unreliable
132	BobChris777	unreliable
133	bodycoteart	unreliable
134	BolsonaroFan	unreliable
135	bonniegjennings	unreliable
136	boosbazaar	unreliable
137	Bootsie471	unreliable
138	boylexis	unreliable
139	brad_karla	unreliable
140	brainpowerguy	unreliable
141	BRCPres	unreliable
142	BrendanDanforth	unreliable
143	BrianKamen	unreliable
144	brianlarabee	unreliable
145	briansains	unreliable
146	BroJoe_joejo	unreliable
147	broker_bailey	unreliable
148	BrookItUp	unreliable
149	BruceGuerra6	reliable
150	Bseifoori	unreliable
151	btmn_15	unreliable
152	btrow50	unreliable
153	bucketofmystery	unreliable
154	buford_vernon	unreliable
155	Buraq_ZA	unreliable
156	burnsey3	unreliable
157	buttahmak	unreliable
158	BuxomBroad	unreliable
159	BXM3	unreliable
160	C0UN73RM2N	unreliable
161	C2C_Idaho	unreliable
162	CABOewm	unreliable
163	CADurant	unreliable
164	canadiankook	unreliable
165	CannonsCall	unreliable
166	cantgolfatall	unreliable
167	cappy_diane	unreliable
168	Carterjoelean	unreliable
169	Cat_Young_CY	unreliable
170	CatChick64	unreliable
171	Catsailor58	unreliable
172	Cazlorn	unreliable
173	CCIRI_UGANDA	unreliable
174	cdntehuti	unreliable
175	CeciliaFrid	unreliable
176	Celestial______	unreliable
177	CensoredOpinion	unreliable
178	chakkal1782	unreliable
179	ChamberDisciple	unreliable
180	changwangin	unreliable
181	CharleyNavarre	unreliable
182	Charlie24723303	unreliable
183	cheaproofer	unreliable
184	chicknorrisgal	unreliable
185	chinesepoep	unreliable
186	Chinkasu15	unreliable
187	ChipIsEnough	unreliable
188	chloe_clit	unreliable
189	chopper9717	unreliable
190	chris_leawood	unreliable
191	chrisba50408140	unreliable
192	ChrisQueentm	unreliable
193	Christian_Bunch	unreliable
194	cindy_clawford	unreliable
195	cjbnow	unreliable
196	ck501505	unreliable
197	Clearly_Nuts	unreliable
198	cmaenteprises	unreliable
199	Coinabe1	unreliable
200	collosous69	unreliable
201	colsislander	unreliable
202	ConstellationTr	unreliable
203	corymclainjohns	unreliable
204	Cr38ivCasey	unreliable
205	crgreenstar	unreliable
206	crossinghorse	unreliable
207	CrudeRadio	unreliable
208	CrusaderLone	unreliable
209	Crypto_Mermaid	unreliable
210	CryptoG666	unreliable
211	Cryptogamer11	unreliable
212	CryptoKeyser	unreliable
213	CryptoKong	unreliable
214	CryptoLua	unreliable
215	ctomkins5	unreliable
216	cwtakqs	unreliable
217	CyrilBeraucare	unreliable
218	D_Williams101	unreliable
219	d33827e13660468	unreliable
220	dadeets	unreliable
221	daggers519	unreliable
222	dahmed23	unreliable
223	dakotahgolfer84	unreliable
224	dalerussell648	unreliable
225	Dalmoriah	unreliable
226	DamianYmirson	unreliable
227	danawang1111	unreliable
228	DanBParksJr	unreliable
229	DanHDan147	unreliable
230	DanielHalen1	unreliable
231	danielhowes76	unreliable
232	DanielleRowe81	unreliable
233	Danny45912001	unreliable
234	DaphneyShimange	unreliable
235	DaphShimange	unreliable
236	DarAbdulRehman1	unreliable
237	DarciDee	unreliable
238	darelljacksonjr	unreliable
239	DarioVillalta	unreliable
240	darkarrowgreen	unreliable
241	darkfatman	unreliable
242	DarrkunGull	unreliable
243	darvoigt	unreliable
244	daveedgar400	unreliable
245	DavePet96928428	unreliable
246	DAVETRADER5150	unreliable
247	DAVID_H128	unreliable
248	DavisSfwctpg	unreliable
249	davoconelly	unreliable
250	Dawn87435670	unreliable
251	DawnMarie1019	unreliable
252	DdayDvice	unreliable
253	DebArmstrong17	unreliable
254	DebbieCheathamT	unreliable
255	DebraBarneve	unreliable
256	DeciantisJeri	unreliable
257	DeLteK_oNe	unreliable
258	Demag73	unreliable
259	deniskhan256	unreliable
260	di2thazee	unreliable
261	dijoelzombie	unreliable
262	DikaPasisiil	unreliable
263	disclosurenow7	unreliable
264	dkojak_donald	unreliable
265	dleup	unreliable
266	dodd_rifleman	unreliable
267	DollarSharrie	unreliable
268	Dominjo_S	unreliable
269	DonFowl52411869	unreliable
270	donnarin	unreliable
271	Donny67123535	unreliable
272	DonRoovers	unreliable
273	DontSpe54156130	unreliable
274	dooburr	unreliable
275	DougSmallish	unreliable
276	draz_p	unreliable
277	Dreamer338	unreliable
278	DrEhtesham123	unreliable
279	drmjb92	unreliable
280	Drogon_Fireball	unreliable
281	drrahism	unreliable
282	drugman_ed	unreliable
283	dudi_313	unreliable
284	Dvotedwun	unreliable
285	DylanZcwqolh	unreliable
286	E____Raja	unreliable
287	EAndrinopoulos	unreliable
288	EAtersen	unreliable
289	ebe_87	unreliable
290	EdFig1	unreliable
291	edge_813	unreliable
292	edkondrat	unreliable
293	EGoggles	unreliable
294	eightball6908	unreliable
295	Eksopolitiikka	unreliable
296	elagski	unreliable
297	elevatedgardens	unreliable
298	ElTopito1072	unreliable
299	EMadagas	unreliable
300	embairan	unreliable
301	EmCanadem77	unreliable
302	emerldz	unreliable
303	Empty_Twitts	unreliable
304	epererap	unreliable
305	EpicPepeStyle	unreliable
306	ericschultz911	unreliable
307	eriktaylor	unreliable
308	ErinnRoebuck	unreliable
309	ErnestAndrade1	unreliable
310	Ernie_Back	unreliable
311	estebanj1980	unreliable
312	ETDisclosureNow	unreliable
313	eternalguide4ev	unreliable
314	Euro_Breaking	unreliable
315	evaross18	unreliable
316	Evildoer35	unreliable
317	EWright	unreliable
318	ezsick	unreliable
319	FabreJrme1	unreliable
320	Falcon_M1	unreliable
321	FarawayCapital	unreliable
322	farazakacool	unreliable
323	Farce888	unreliable
324	Fatimazaidi7862	unreliable
325	Fazshah1	unreliable
326	FazyBu	unreliable
327	fbeag	unreliable
328	fedlarson	unreliable
329	fehimec	unreliable
330	FerraroChristi	unreliable
331	Fertweetssake1	unreliable
332	fhannaford	unreliable
333	fictionarrative	unreliable
334	findhollyc	unreliable
335	Fiona65807571	unreliable
336	FIX8IT	unreliable
337	flyingace420	unreliable
338	FMolina_Lima	unreliable
339	FRahimlu	unreliable
340	FraminghamDems	unreliable
341	francik1203	unreliable
342	FrankieDM2	unreliable
343	Frankly_Blam	unreliable
344	FranMarFa	unreliable
345	franny_trincia	unreliable
346	fransmaane	unreliable
347	FranxCiarrocchi	unreliable
348	fredgny	unreliable
349	fredric02	unreliable
350	freefalln	unreliable
351	FreemanGlen	unreliable
352	fridgeriches70	unreliable
353	friedrice_dream	unreliable
354	fsschneider	unreliable
355	fulghum_justin	unreliable
356	FX_IN_HARMONY	unreliable
357	Gabe_Wintermute	unreliable
358	GallowayF1Fan1	unreliable
359	garnetroses	unreliable
360	garylaynesmith	unreliable
361	GATOR888888	unreliable
362	Gavidis1	unreliable
363	gavjones998	unreliable
364	GemmaMichiko	unreliable
365	GenghisKhanhSD	unreliable
366	GenocideMale	unreliable
367	GeorgeSaadi	unreliable
368	getongab	unreliable
369	gettinready4god	unreliable
370	ghengis5410	unreliable
371	GHormachea	unreliable
372	giraffe3000	unreliable
373	glennnara	unreliable
374	GlennRo92133357	unreliable
375	GoddessofFolly	unreliable
376	Godlymom3H	unreliable
377	gonzoguzzi	unreliable
378	GoodFaith2010	unreliable
379	Goofils	unreliable
380	GoranNele	unreliable
381	gordon_mcbride	unreliable
382	GordonMTii	unreliable
383	Gordydarbo	unreliable
384	GotthefireHarmo	unreliable
385	gran_georg	unreliable
386	greenbarry55	unreliable
387	Greenfiel5Diane	unreliable
388	GriffonKhan	unreliable
389	gringo_suave	unreliable
390	Grummpyoldfart	unreliable
391	GSmaleii	unreliable
392	GueSphere	unreliable
393	guled10ahmed	unreliable
394	GuyMcMann	unreliable
395	Gypsy_Brunswick	unreliable
396	HAbdolhossein	unreliable
397	hala_pantalone	unreliable
398	HamidNasiri1989	unreliable
399	HamidZahir16	unreliable
400	HanifNaqvi	unreliable
401	HanneloreBened1	unreliable
402	HarpmanSamantha	unreliable
403	HARRYthekid1	unreliable
404	hatbuckles	unreliable
405	hazysunshine13	unreliable
406	HebertCamachin	unreliable
407	hechizospraXis4	unreliable
408	Hedge_scope	unreliable
409	HeidiLucken	unreliable
410	HempFarmOrg	unreliable
411	henrystauf	unreliable
412	Hgxsr1000	unreliable
413	Hikurangi2016	unreliable
414	himat900	unreliable
415	HlakoanaRomeo	unreliable
416	hourihan_b	unreliable
417	HubbaBubba28	unreliable
418	HuseinKamaliyah	unreliable
419	HustleRobby	unreliable
420	HybridHumans144	unreliable
421	hyder_burhan	unreliable
422	I_love_Pizz_	unreliable
423	IAmMordeeb	unreliable
424	iamnoone210	unreliable
425	iamtebogobrown	unreliable
426	IantoBritain	unreliable
427	IbrahimLirar	unreliable
428	IfeanyiOrji13	unreliable
429	ilovepmurt	unreliable
430	Imdino320	unreliable
431	Immigration_QA	unreliable
432	inc432	reliable
433	Infowars_EU	unreliable
434	InsaneEnergy2	unreliable
435	insider2009	unreliable
436	insurgentriver	unreliable
437	IqbalAh47932742	unreliable
438	iRealEvans	unreliable
439	Irene34799239	unreliable
440	IrvingPellegri1	unreliable
441	isaksson90	unreliable
442	Ish_Singh1	unreliable
443	Ish_SK859	unreliable
444	its_yuh_boi420	unreliable
445	Itsalltheatre	unreliable
446	IWANTTOKNOW2018	unreliable
447	J051291	unreliable
448	J3FFBR1GGS	unreliable
449	Jackie_Bthegood	unreliable
450	jadacus04	unreliable
451	jakes274	unreliable
452	Jaki_johnston	unreliable
453	jalinvic	unreliable
454	jamac21	unreliable
455	JamesBu74794060	unreliable
456	jamiecochran	unreliable
457	jane_rectenwald	unreliable
458	jane20315275	unreliable
459	JaneUpton13	unreliable
460	jargieboy	unreliable
461	jarojas2014	unreliable
462	jawadi110	unreliable
463	JayMwanza	unreliable
464	jbgrover4374	unreliable
465	jboyce99	unreliable
466	jcdelrio_cabo	unreliable
467	JcHimalaya2625	unreliable
468	jechu07	unreliable
469	JeffWe12	unreliable
470	JennK_8675309	unreliable
471	jhannan67	unreliable
472	Jim_Ed_Brown	unreliable
473	Jim28444811	reliable
474	JimmyrayJessen	unreliable
475	jjsv170366	unreliable
476	jlangdale	unreliable
477	jluisipinatx	unreliable
478	Joannewhite1963	unreliable
479	joe_1973	unreliable
480	joeyrooster	unreliable
481	Johann_Reyneke	unreliable
482	john969oldguy	unreliable
483	JohnGla74472947	unreliable
484	JohnKizer17	unreliable
485	johnnieduranhp	unreliable
486	johnproactive	unreliable
487	johnrichardso19	unreliable
488	johnwhampson	unreliable
489	JohnWhitestone	unreliable
490	jondog617	unreliable
491	jones_esposito	unreliable
492	jonhamon2017	unreliable
493	Jonny_YesNo	unreliable
494	JordanGames_	unreliable
495	JordiArjo	unreliable
496	JordSummers	unreliable
497	JosePelagato11	unreliable
498	Joseph__De_Leon	reliable
499	Josh_Douglas95	unreliable
500	Josh_Keith24	unreliable
501	joshgura	unreliable
502	josueq4	unreliable
503	jrvdhoek	unreliable
504	Jstlyk1	unreliable
505	juan291065	unreliable
506	Juandonosti2012	unreliable
507	JuanEnriqueChCh	unreliable
508	judithmelliz7	unreliable
509	JuliaHotz4	unreliable
510	Jv19475513	unreliable
511	jw23efc	unreliable
512	jw4d4Liberty	unreliable
513	K16196280	unreliable
514	k9mike1963	unreliable
515	kaeder_adrian	unreliable
516	kalelisbell	unreliable
517	kali_markez	unreliable
518	kalypze	unreliable
519	Kanagalingam	unreliable
520	katemundane	unreliable
521	Kathyaircraft45	unreliable
522	kathyburger92	unreliable
523	kayaboosha	unreliable
524	kaye12542777	unreliable
525	kazorchian	unreliable
526	kboxer1	unreliable
527	kc7373	unreliable
528	KCRockySydney14	unreliable
529	Keith_Gunn_	unreliable
530	KerenHumphrey1	unreliable
531	Kesinamureza1	unreliable
532	kevin_lawley	unreliable
533	KevinBsmooth	unreliable
534	KezzaKess	unreliable
535	khan14665	unreliable
536	KhanEnamjk	unreliable
537	khcogbill	unreliable
538	kHSHR_1001	unreliable
539	KimandiTrading	unreliable
540	Kiwicelt67	unreliable
541	KMykitiak	unreliable
542	knightvision93	unreliable
543	Krisste02213715	unreliable
544	KyankLave	unreliable
545	Kyirrie	unreliable
546	kylejkrantz	unreliable
547	LaddMcNamara	unreliable
548	lanagivant	unreliable
549	Laserchalk	unreliable
550	latuituila	unreliable
551	LcpJames	unreliable
552	leanvallerino	unreliable
553	lee_3po	unreliable
554	leglessdan	unreliable
555	Lella_031	unreliable
556	leo101016	unreliable
557	Leofalletta1	unreliable
558	leth_steven	reliable
559	Lewis1Phill	unreliable
560	lexielaw	unreliable
561	Lhsa1978L	unreliable
562	li73068958	unreliable
563	liam_duff_	unreliable
564	Liam902	unreliable
565	LiberatedMind17	unreliable
566	libero057	unreliable
567	LiebermanJeremy	unreliable
568	Lillibet_Hunt	unreliable
569	linda_mafrici	unreliable
570	lindafreda	unreliable
571	LiquidPluto	unreliable
572	LJ1776	unreliable
573	lmjones8409	unreliable
574	LongshaftRobert	unreliable
575	lordoftrade	unreliable
576	LordPolemos	unreliable
577	LordsWatcher	unreliable
578	lsanchezperry	unreliable
579	LT_Stryder1	unreliable
580	Luc3ro1	unreliable
581	LucifeLMartelL	unreliable
582	LucilleLuluone	unreliable
583	luluB1	unreliable
584	LunaaSarah	unreliable
585	luvjbm	unreliable
586	lvormittag	unreliable
587	LysaFisk	unreliable
588	macfc28	unreliable
589	maesamarrai	unreliable
590	MAGA_11_11	unreliable
591	maga_titan	unreliable
592	MagalyR11089494	unreliable
593	MahdiAgnelli	unreliable
594	MaheshWiz	unreliable
595	mahmmadali2o2	unreliable
596	Mahmudshah17	unreliable
597	maineamethyst	unreliable
598	MalibuBeef	unreliable
599	mando101a	unreliable
600	MarcosdeCunto	unreliable
601	marcsandov	unreliable
602	Marcus50481624	unreliable
603	marett_b	unreliable
604	MarkSalo12	unreliable
605	Marquisio3	unreliable
606	MaryNason	unreliable
607	maschaummo	unreliable
608	Massimi80854137	unreliable
609	MattElzey	unreliable
610	matthew__reeves	unreliable
611	MattJ_D	unreliable
612	mattpowellturf	unreliable
613	mauriciovilleg9	unreliable
614	MAXX_COOPER	unreliable
615	Mayilickersnatc	unreliable
616	Mazwegian	unreliable
617	MBM141998	unreliable
618	mc_sick	unreliable
619	McAuliffJames	unreliable
620	McCartneyLisa	unreliable
621	mccloud_bell	unreliable
622	mcgurk86	unreliable
623	mdeckeradpro	unreliable
624	mdooley21667	unreliable
625	MediaShockUK	reliable
626	meepmeep77	unreliable
627	meeuw8	unreliable
628	meginfl2	unreliable
629	mehdiebr7	unreliable
630	MelBanwort	unreliable
631	meli01501870	unreliable
632	MelindaFirst100	unreliable
633	menosheep	unreliable
634	Mere25447690	unreliable
635	mesclun	unreliable
636	Messiahofshadow	unreliable
637	metafuel	unreliable
638	MFA50887269	unreliable
639	MGYapparel	unreliable
640	mia_madmax	unreliable
641	micahdonovick	unreliable
642	michael_bodys	unreliable
643	MichaelAGarris1	unreliable
644	MichaelNimchan	unreliable
645	michelletcw	unreliable
646	Michellework197	unreliable
647	mickyn63	unreliable
648	Micsquito	unreliable
649	Mike20202024	unreliable
650	Miketcollier3	unreliable
651	miketj19	unreliable
652	Millennium13th	unreliable
653	MindAltDelete	unreliable
654	mirshoaib_ms	unreliable
655	MirzaAli313_IR	unreliable
656	missLorijane	unreliable
657	mitch_tt	unreliable
658	MitchBradley7	unreliable
659	MJMurphy76	unreliable
660	mlgunner	unreliable
661	mmohsinraza80	unreliable
662	mmonntyy	unreliable
663	Mohoanyane_P	unreliable
664	mohsin3597	unreliable
665	MontiqueRobert	unreliable
666	moon__warrior	unreliable
667	morecellardoor	unreliable
668	Morez73529517	unreliable
669	mosvi_abbas	unreliable
670	Movealongu	unreliable
671	mplewer	unreliable
672	MpuseAmoro	unreliable
673	MrMBB333	unreliable
674	Mrnightsky0	unreliable
675	Mrpierna	unreliable
676	mrspaulareed	unreliable
677	MrsZinn1960	unreliable
678	msa_markets	unreliable
679	MShahOmar	unreliable
680	MSputnikrs	unreliable
681	MSRothstein	unreliable
682	MudanClub	unreliable
683	mushydmt	unreliable
684	mustafa2525ali	unreliable
685	MwangiFury	unreliable
686	N3s17	unreliable
687	nabedi14	unreliable
688	Nabeel_Kolia	unreliable
689	nachitoplay1	unreliable
690	Nachjoe83	unreliable
691	naimpoptani	unreliable
692	nanaof47	unreliable
693	nanpats	unreliable
694	NateLuklanchuk	unreliable
695	nathinkunika	unreliable
696	NatMcIntyre	unreliable
697	NazbolNation	unreliable
698	needacruze	unreliable
699	nellykix	unreliable
700	nemidu	unreliable
701	nevawuldamadit	unreliable
702	Newmano_Uno	unreliable
703	news4greg	unreliable
704	Niall_M_Delaney	unreliable
705	NicoleWitham11	unreliable
706	NigelBill	unreliable
707	Nikki52592973	unreliable
708	niteguy34	unreliable
709	NiteipAateofo	unreliable
710	NJCommonSense	unreliable
711	no1buzznut123	unreliable
712	NoelJLalonde	unreliable
713	NotRussianBot1	unreliable
714	NoumanN71577960	unreliable
715	NurjisFatima	unreliable
716	NutriTree	unreliable
717	OblivionMedia	unreliable
718	Observatorium66	unreliable
719	ochap14	unreliable
720	OctoberBlack6	unreliable
721	octohorse	unreliable
722	officialrealmax	unreliable
723	ohm_lisa	unreliable
724	oldkingclue	unreliable
725	olikary25	unreliable
726	olivier_misse	unreliable
727	omani_jonsnow	unreliable
728	omeganutri	unreliable
729	OMGBeckyLookat0	unreliable
730	onekevlop	unreliable
731	ormar_ortiz	unreliable
732	Orphion	unreliable
733	OshoCrypto	unreliable
734	OstapboVik	unreliable
735	otravex	unreliable
736	owens902	unreliable
737	p_thaao	unreliable
738	p641ypf	unreliable
739	paceinterno	unreliable
740	PaperboyC64	unreliable
741	Paraghost1	unreliable
742	paray1	unreliable
743	parrish08101952	unreliable
744	pastryguy1941	unreliable
745	PatriciaPenni15	unreliable
746	Patrick96409633	unreliable
747	Paul_F_Sinn	unreliable
748	PaulDevelop	unreliable
749	PaulG4all	unreliable
750	PaulGerard67	unreliable
751	pbay123	unreliable
752	PeachfuzzToews	unreliable
753	peaganto	unreliable
754	pearson4lz	unreliable
755	pembakker	unreliable
756	pendletn1	unreliable
757	pengy1966	unreliable
758	pep3572000	unreliable
759	PerryWay	unreliable
760	peter_ducker	unreliable
761	peterwonka	unreliable
762	PGHpatriot	unreliable
763	PhilipCheek4R	unreliable
764	phily_stash	unreliable
765	physics_jedi	unreliable
766	physicspolitics	unreliable
767	piitolina	unreliable
768	Pioneered_News	unreliable
769	Pip168pipPip	unreliable
770	Pistolspeat	unreliable
771	Pittsburgher85	unreliable
772	PlanoPatriot	unreliable
773	pleiadian1111	unreliable
774	polo2660	unreliable
775	PoncePonch	unreliable
776	Porschebella	unreliable
777	ppossible94	unreliable
778	promise2keep	unreliable
779	PRSam89	unreliable
780	Psycotic4Eva	unreliable
781	punditPoli	unreliable
782	punicafide	unreliable
783	purple75redbone	unreliable
784	QGraphi	unreliable
785	R_JFossitt	unreliable
786	r655321	unreliable
787	rabbit_mashup	unreliable
788	rachsquidy	unreliable
789	racoona1	unreliable
790	ramonpaquino	unreliable
791	randi_eitzman	unreliable
792	RandyfromLuxmbg	unreliable
793	RANDYPLUMLEY1	unreliable
794	ravama1	unreliable
795	RCourage25	unreliable
796	realBalbo	unreliable
797	realisamaria	unreliable
798	Rebel_Pilgrim	unreliable
799	reconsider_info	unreliable
800	REDECLIPSE15	unreliable
801	regular_user3	unreliable
802	Reich22	unreliable
803	RenaeDHartson	unreliable
804	Rene_Shmuk	unreliable
805	ReynagaJgpe	unreliable
806	reza16752126	unreliable
807	ria_anlilove	unreliable
808	Ricardo86002180	unreliable
809	Richard21810913	unreliable
810	Rickrothman	unreliable
811	ricky_heath	unreliable
812	rickyohmartinez	unreliable
813	RiderMusicPage	unreliable
814	RightMan1776	unreliable
815	RIPMambush	unreliable
816	rita_ann2018	unreliable
817	rivetingimsure	unreliable
818	Riyazalialaihie	unreliable
819	rjsjason	unreliable
820	RobertoKearne81	unreliable
821	RobertT37701297	unreliable
822	RobGibb78	unreliable
823	robrutherford	unreliable
824	RobVannoy	unreliable
825	Rocky_20097	unreliable
826	RodDiazR	unreliable
827	RolfeRoyale	unreliable
828	RosannaLord1	unreliable
829	RosePet66635819	reliable
830	rphtim	unreliable
831	RPlawicki	unreliable
832	rudycamarillo	unreliable
833	ruggedattire	unreliable
834	RusselWeightman	unreliable
835	ryancarlson_	unreliable
836	rycarver42	unreliable
837	S70Papa	unreliable
838	Sabbathking	unreliable
839	SAdKazmi	unreliable
840	SaifulAllah5	unreliable
841	SAINTS1777	unreliable
842	sajad_ali110	unreliable
843	Sajjad7214125	unreliable
844	salahuddin8032	unreliable
845	SallyMQuain	unreliable
846	samd222	unreliable
847	Samirgoradia1	unreliable
848	Samrai_01	unreliable
849	SamWasylyshyn	unreliable
850	sandrea27	unreliable
851	santa81	unreliable
852	satain1982	unreliable
853	saudi_alice	unreliable
854	Sayyedabbas110	unreliable
855	SB_Da_Tribe	unreliable
856	scairneyboy	unreliable
857	sckc6566	unreliable
858	scrapyardigan	unreliable
859	sdcook45	unreliable
860	Sdgagirl	unreliable
861	SeanChicagoMcM	unreliable
862	Seaneyebrow	unreliable
863	seanmac32334383	unreliable
864	seb_tarte	unreliable
865	SedonaScribe	unreliable
866	SeguiJorda	unreliable
867	self_enjoy	reliable
868	SeraphineLG	unreliable
869	SGallozzo	unreliable
870	Sh3_J0	unreliable
871	shadowdarkrealm	unreliable
872	shafei_d	unreliable
873	ShakiBedeaux	unreliable
874	shakuqadri	unreliable
875	shamrun_bof	unreliable
876	shaunpenn1	unreliable
877	ShedShowTALK	unreliable
878	shellielopez	unreliable
879	shelton_frances	unreliable
880	sherredie	unreliable
881	ShersSun	unreliable
882	ShireLiban	unreliable
883	ShirleyArroyo17	unreliable
884	Siete_13	unreliable
885	SilentWarrior_7	unreliable
886	SilvioSafaric	unreliable
887	simmyzx	unreliable
888	Sinshine_Virgil	unreliable
889	sleepingawake5	unreliable
890	sliider	unreliable
891	SmithiesSamuel	unreliable
892	SmobRoss	unreliable
893	SmokinRobs	unreliable
894	SoIlSurvivalist	unreliable
895	somaticromantic	unreliable
896	Sonora1776	unreliable
897	SortaFaceless	unreliable
898	soulhooligan1	unreliable
899	soulsolace1	unreliable
900	Spacefo01064689	unreliable
901	spiritcollision	unreliable
902	ssobruoy	unreliable
903	stambo_nz	unreliable
904	Stay_In_Coma	unreliable
905	SteagallMark	reliable
906	Stephan31440196	unreliable
907	SteveCambouris	unreliable
908	stevoplayer	unreliable
909	stjimmylufc	unreliable
910	stonelima9	unreliable
911	sturkalj	unreliable
912	SUDyantyi	unreliable
913	sundgren1970	unreliable
914	suze551	unreliable
915	Svedka27	unreliable
916	sycd71	unreliable
917	syedfakhir1122	unreliable
918	SyedMehdiNaqvi8	unreliable
919	SyedMuj87773435	unreliable
920	TabithaMimnaugh	unreliable
921	TahirSofi04	unreliable
922	TakeThePIZZA	unreliable
923	talha_bodla	unreliable
924	TamiArens	unreliable
925	tandamoya	unreliable
926	tashabraham	unreliable
927	taylorzzz48	unreliable
928	Tbonah	unreliable
929	TBPC777	unreliable
930	Tecknup	unreliable
931	TehreemSikanda3	unreliable
932	TerriLynnPries1	unreliable
933	TexMexPatriot	unreliable
934	tgs31952	unreliable
935	Thabs97444636	unreliable
936	thalsted	unreliable
937	thecabbieGOW	unreliable
938	thecucho	unreliable
939	TheGebertReport	unreliable
940	thelee_x_w	unreliable
941	ThePajamaTrader	unreliable
942	therainerway	unreliable
943	TheUncleGary	unreliable
944	theunderdog3	unreliable
945	THEWIGGYMESS	unreliable
946	thomasg_grizzle	unreliable
947	ThomasGillies1	unreliable
948	thorbius7	unreliable
949	tiger569ca	unreliable
950	TigreBlanco17	unreliable
951	tim_miracle	unreliable
952	timmackem	unreliable
953	timooostendarp	unreliable
954	TimtboneTim	unreliable
955	Tinkster68	unreliable
956	TinMan97087572	unreliable
957	tiptoptips2015	unreliable
958	TJL80420	unreliable
959	Toledo_Storm	unreliable
960	TommasinaResist	unreliable
961	tomriddle03	unreliable
962	TONY_CHAMPO	unreliable
963	totochehandal	unreliable
964	TracySwords	unreliable
965	trader_shinobi	unreliable
966	trevor_H45	unreliable
967	tstauffer	unreliable
968	twilburn23	unreliable
969	u29641676	unreliable
970	Ufo_Totaal	unreliable
971	ulatek333	unreliable
972	Unia123Unia	unreliable
973	unknown_ro_	unreliable
974	vadiarus	unreliable
975	Vanessa11510588	unreliable
976	vanzilla4x4	unreliable
977	VeeVanzyl	unreliable
978	veritasishere	unreliable
979	vhattrick	unreliable
980	VictorNation202	reliable
981	video1news	unreliable
982	Vikings85Mason	unreliable
983	VinceNeilAustra	unreliable
984	VinnySotonvinny	unreliable
985	Virgini13068220	unreliable
986	Vixen2508	unreliable
987	VLCTruthSeeker	unreliable
988	voice4elite	unreliable
989	Vr6Mike	unreliable
990	WakeUp420	unreliable
991	Watercolor221	unreliable
992	wayneVanPatten	unreliable
993	wdlaws	unreliable
994	wdmccullough	unreliable
995	webbervillian	unreliable
996	wee_pud	unreliable
997	whiskeygulfkilo	unreliable
998	WHomesteader	unreliable
999	WildcatAdvisory	unreliable
1000	willisjimmy203	unreliable
1001	willkinsey79	unreliable
1002	Wishingwell12	unreliable
1003	wizfroggyfrog	unreliable
1004	wncnga	unreliable
1005	WreKennedy	unreliable
1006	xgloavt	unreliable
1007	xMoonbird	unreliable
1008	Xodus_sv	unreliable
1009	xrppolice	unreliable
1010	YaDudes_	unreliable
1011	ybitda	unreliable
1012	YGwirYn	unreliable
1013	ymanisimmons	unreliable
1014	yolandavassallo	unreliable
1015	YoloEconomics	unreliable
1016	ypratama	unreliable
1017	YvonneMarieRei4	unreliable
1018	Zaid92588536	unreliable
1019	Zanoni78120388	unreliable
1020	ZFGAnonJ	unreliable
1021	ziggyhewitt	unreliable
1022	Zodicap	unreliable
1023	Zugzug702	unreliable
1024	__Etuna	unreliable
1025	_andinaila	reliable
1026	_Andrealphus_	unreliable
1027	14walkere	reliable
1028	1954Lars	unreliable
1029	1Djcalico	reliable
1030	2_omaz	reliable
1031	407makman	reliable
1032	4321mariin	reliable
1033	661sqnAAC	reliable
1034	a237d2eb9725406	reliable
1035	aamirnm	unreliable
1036	abder44600	unreliable
1037	Abdulaz40930627	reliable
1038	AbdullaMczoom	unreliable
1039	AbdulRa90869538	reliable
1040	AcademyWedf	reliable
1041	AdaiJulius	reliable
1042	adamleonjenkins	reliable
1043	Adefeon	reliable
1044	AdilAzeez10	unreliable
1045	adrianggail	unreliable
1046	AdventurousL	reliable
1047	aelyrian	reliable
1048	afia_original	reliable
1049	AfrojChandra	reliable
1050	AgostiniMea	reliable
1051	AhandelAshley	reliable
1052	Ahmed44037246	unreliable
1053	AjYume20	reliable
1054	Akwasi_Agyei1	reliable
1055	albertrd99	unreliable
1056	aletrevisol	unreliable
1057	AlexanderNSJ	unreliable
1058	Alexleanson	reliable
1059	AlienHydra78	reliable
1060	alisonwebster67	unreliable
1061	Alpha_Int_Corp	unreliable
1062	altaf422	reliable
1063	alvarinosyl	reliable
1064	alygazayerli	unreliable
1065	alyjllew	reliable
1066	AmanBalami	reliable
1067	amin4md	reliable
1068	amran_abocar	reliable
1069	AmyClarke1998	unreliable
1070	ana_artigas8	reliable
1071	AnandVaid7	unreliable
1072	Anchan81480043	reliable
1073	AndrewMcDarby	reliable
1074	angiedudman	reliable
1075	AnitaDrinke	reliable
1076	anla500	reliable
1077	Annie07071978	reliable
1078	AnnJones21710	unreliable
1079	ArAbdullahkhan	unreliable
1080	archatif	reliable
1081	Artigifts	reliable
1082	ArunAdh1988	reliable
1083	Ashiraf48213825	reliable
1084	asvg92i	reliable
1085	Atikgz	reliable
1086	augustinesMYnam	reliable
1087	AustinHorses	reliable
1088	AysegulAydadal	reliable
1089	Azel_panzerRPG	reliable
1090	Balitravelguys	reliable
1091	BarneyTwist	reliable
1092	barton_paula	reliable
1093	bassil_sam	reliable
1094	BassReeves1840	reliable
1095	BatemanDamond	reliable
1096	bbcswahilis	reliable
1097	beanne123	reliable
1098	Benvenzen	reliable
1099	BertNoName	unreliable
1100	bg4wibk3g1x4Tel	reliable
1101	Bguthrie8888	reliable
1102	BheemsinghN	reliable
1103	BillButler78	reliable
1104	bjam27	unreliable
1105	bjg5616	reliable
1106	bk_ykb	reliable
1107	Blackja01921096	reliable
1108	blah_humbug	reliable
1109	Blodia666	reliable
1110	BlogJoe	reliable
1111	bmor7979	reliable
1112	bobspyder901	unreliable
1113	Bobstockdale	unreliable
1114	BonitaMae	reliable
1115	Breifdesk123	unreliable
1116	BrendaJymison	reliable
1117	BrianFantana15	unreliable
1118	BrightJaninat	reliable
1119	broccoligirl	reliable
1120	bsimpson189	reliable
1121	budeking1	reliable
1122	BuLLoCaN	reliable
1123	BurtonHaras	unreliable
1124	Business_MRS	reliable
1125	buubaal21	reliable
1126	CaerwynnD	reliable
1127	CaitReeve	reliable
1128	calvingiwonlee	reliable
1129	campmema	unreliable
1130	CareerDSLtd	reliable
1131	caribvision	reliable
1132	carina_engstrm	reliable
1133	carolcruzsilva	reliable
1134	CasieErp	reliable
1135	casshall	reliable
1136	CastryckM	reliable
1137	CATHERINEHOSEI	reliable
1138	cdreilaup	unreliable
1139	cecilieshaw01	reliable
1140	CeMEAS1	reliable
1141	CentryLtd	reliable
1142	ceratians	reliable
1143	Charles85881841	unreliable
1144	charlie_maury	unreliable
1145	CharlotteWessex	reliable
1146	chelmsford_67	reliable
1147	CherubNoble	unreliable
1148	chrixm	reliable
1149	ChubinidzeMar	unreliable
1150	chuck_patz	reliable
1151	CisseEsu	unreliable
1152	cisuganda	unreliable
1153	CkraliszManning	reliable
1154	Cleoxus	reliable
1155	CncWise	reliable
1156	corelionnews	reliable
1157	Corp_Vision	reliable
1158	CrestedCapital	reliable
1159	CrispBlair	reliable
1160	CSadaowski	reliable
1161	Curlybirdstudio	reliable
1162	cydnie_13	reliable
1163	dabinlee	reliable
1164	DailySunrise1	reliable
1165	Daisiemse	reliable
1166	DanbarSolicitor	reliable
1167	dandylions4u	reliable
1168	danieltorkura	reliable
1169	danishKYZ	reliable
1170	DaniSmith295	reliable
1171	Dantonist_Guy	reliable
1172	dashazwilliam	reliable
1173	dasompsy75	reliable
1174	DavidJohnTait	unreliable
1175	DavidPreyer	reliable
1176	dayspalymm	reliable
1177	dazzleGspark	reliable
1178	Deborah98193151	reliable
1179	DeborahHarrals3	reliable
1180	DeborahMcnall16	reliable
1181	DebsGardiner16	reliable
1182	deena_fayz_tv	reliable
1183	deiniolmlewis	reliable
1184	DeonilaT	reliable
1185	desconltd	reliable
1186	Dianech57977941	reliable
1187	Diniwlf	reliable
1188	dirk_tubak	reliable
1189	DJ50290	reliable
1190	dmoaby	reliable
1191	DollyKonney	reliable
1192	domeni44	unreliable
1193	Donn_Falcone9	reliable
1194	donnadeuce7	reliable
1195	DoNnYxOx	reliable
1196	dor1464	reliable
1197	dr_ubah	reliable
1198	drew_bayarea	reliable
1199	drhknowles	reliable
1200	DrSinanOkumus	unreliable
1201	DWLOD	reliable
1202	Dzeniadaletsal1	reliable
1203	EandWEducation	reliable
1204	ecastellvid	unreliable
1205	ednamendoza1963	unreliable
1206	Ekccentric	reliable
1207	ElizabethTrump	reliable
1208	Elliewa53066528	unreliable
1209	Emazdash	reliable
1210	EmilyDickensJux	reliable
1211	emmamoore1976	reliable
1212	encore_p	reliable
1213	ErminiaVoccia	reliable
1214	ERTGazi_1071	reliable
1215	EUbusiness_news	unreliable
1216	EuroMaxCon1	reliable
1217	EzraPwaniyeboh	reliable
1218	fa283435	reliable
1219	fairyj12	reliable
1220	FalzDon9	reliable
1221	faridasalam2	unreliable
1222	fc0368	reliable
1223	FeastOfBeast	unreliable
1224	Feemy82	reliable
1225	FiGoesOut	reliable
1226	FindlaterSusie	reliable
1227	FinneganCara	reliable
1228	FlyTrapSanta	reliable
1229	FoxNewsRetweets	unreliable
1230	fozzie_monster	reliable
1231	FrankTiihonen	reliable
1232	frauja69	reliable
1233	FreeStaly3	reliable
1234	FrozenBritian	reliable
1235	fusentrap	reliable
1236	fzmuhpwp	reliable
1237	GaelR04946872	reliable
1238	gags89x	reliable
1239	galileestorm	reliable
1240	gen_rwigema	reliable
1241	genice_mills	reliable
1242	GerardSaliot	reliable
1243	Ghost_1824	reliable
1244	GibsonMarshag93	reliable
1245	GIDOMER	reliable
1246	gigglygaeity	reliable
1247	GimoTeddy	reliable
1248	GintonicGamer	reliable
1249	gizmopusskin	reliable
1250	GKpantey	reliable
1251	Gmangse	reliable
1252	godwin_fimpil	reliable
1253	goldrose2014	reliable
1254	GordonRMundeyi	reliable
1255	Gphighlandsy12	reliable
1256	GrahamGWSS	unreliable
1257	grumpybutgorge1	reliable
1258	gtKrsmrhDp3o6Uj	reliable
1259	GuptarGertrude	reliable
1260	gustavin3	reliable
1261	HaaruunBoseman	reliable
1262	HadiseHasene	unreliable
1263	HajrahAbbasi	reliable
1264	hamzanuur33	unreliable
1265	Haris18979178	reliable
1266	HarrietField_3	reliable
1267	harrywardy1999	reliable
1268	hasanar64	reliable
1269	hashirasif	unreliable
1270	hatheek4u	unreliable
1271	heart2yah	reliable
1272	hebertfajardo	reliable
1273	HelloPhili	reliable
1274	HellsingLuna	reliable
1275	HensonHensonia	reliable
1276	HhobertRilado	unreliable
1277	HippEncounters	reliable
1278	hmobaydullah	reliable
1279	Hopeofnaija	reliable
1280	hrepullo	unreliable
1281	hufengdie	reliable
1282	Human863	reliable
1283	HunterFifth	reliable
1284	iammikaalbilal	reliable
1285	iamZlopez	reliable
1286	ibmarkan	reliable
1287	ibrafalcao	unreliable
1288	icanaymayer	reliable
1289	Imadgrad	reliable
1290	ImLeonardking_	reliable
1291	infntedecisions	reliable
1292	Informer_Bank	unreliable
1293	inigoprimrose	reliable
1294	iphytech_	reliable
1295	IRohing	reliable
1296	ironwirevip	reliable
1297	IsraelLionhel	reliable
1298	ItsAnnc	reliable
1299	IvankaPutin	unreliable
1300	j_issachar	reliable
1301	jacquelinecoke2	reliable
1302	JakubRenner	unreliable
1303	JamesTwond	reliable
1304	JayDrew86422363	reliable
1305	JBeiraoMartins	reliable
1306	jbiraro	unreliable
1307	jc_kay_valuer	reliable
1308	jdanaher71	reliable
1309	JdVr55	reliable
1310	JEBHINOJOSA	reliable
1311	jessica_mudd	reliable
1312	JessyJasmine29	reliable
1313	jhackett69	reliable
1314	JillSaville1	reliable
1315	jimmetech	reliable
1316	jimsmithphotog	reliable
1317	JJRiceSolicitor	reliable
1318	jlsfreedom	unreliable
1319	JMMjanssen	reliable
1320	JoelMarianoAgu1	reliable
1321	JohnCottom6	reliable
1322	JOpipari	reliable
1323	Jordan_TJP1	reliable
1324	JosefinaNietoB	unreliable
1325	josephjomon	reliable
1326	JoshuaEdiko	reliable
1327	jpurcell_jayne	reliable
1328	Jujujanet23	reliable
1329	JuliaRochette7	reliable
1330	julieiito	reliable
1331	JustinGsays	reliable
1332	justkatiemeg	reliable
1333	k2boie	reliable
1334	KAdaramoye	reliable
1335	kaisabltd	unreliable
1336	Kapkoi1	reliable
1337	KaranTurquoise	reliable
1338	KasKaren64	reliable
1339	kayholliday8	reliable
1340	KeaneDeirdre6	reliable
1341	kennyloza_no	reliable
1342	KesisjanStefan	reliable
1343	KG_LadyBarber	reliable
1344	Kibbiesays	reliable
1345	kidmose2012	reliable
1346	Kimmacauley84	reliable
1347	kinaikeguruta	reliable
1348	kismetB	reliable
1349	kiyosan78612	reliable
1350	KMiddleton_Law	reliable
1351	knighthunter011	reliable
1352	KProudnikov	reliable
1353	krissulli	reliable
1354	Kwena43805053	reliable
1355	labelle_joe	reliable
1356	laraine_simmons	reliable
1357	LarryLana1	reliable
1358	LarryWard18	reliable
1359	lasolution01	reliable
1360	lastpersontoRT	reliable
1361	Law_Talks	reliable
1362	LECHNERWOLFGAN2	reliable
1363	Leen_268	reliable
1364	Legendvictory1	reliable
1365	leilah_mzaeva	reliable
1366	LemusMelanie	reliable
1367	levelheaded101	reliable
1368	levin_sheila	reliable
1369	Liam2D2	unreliable
1370	LibreJourno	reliable
1371	lilgreendwarf	reliable
1372	LilithPrima	reliable
1373	lilmissmoffatt	reliable
1374	Limubai74	unreliable
1375	linjane45	reliable
1376	lo_fi_klotclot	reliable
1377	lolimsorrywhat	reliable
1378	London_Toronto	unreliable
1379	LorraineCBlackm	reliable
1380	lovelock_amy	reliable
1381	LOVERBOYCALI	reliable
1382	luckydhaliwal78	reliable
1383	LucyFWilson	reliable
1384	lucyiws	reliable
1385	luis197243	reliable
1386	luitsomeren	unreliable
1387	lyieke	unreliable
1388	m_bruntz	reliable
1389	Maaxxiinne	reliable
1390	magicagi	reliable
1391	MahavaFrank	reliable
1392	Mahwalkhan1	reliable
1393	maitregasmi	unreliable
1394	majortom0508	reliable
1395	manaves	reliable
1396	Manikesh15	reliable
1397	manuelappiah7	reliable
1398	MaralynWilliams	reliable
1399	mardha144	reliable
1400	margaritaen	reliable
1401	Maricelmonsan29	reliable
1402	MarkJ16072000	unreliable
1403	markoftheD	reliable
1404	MarkStukeyII	reliable
1405	MartinWileman	reliable
1406	MASUDQAIM11	reliable
1407	matt_younng	reliable
1408	mattie_park18	reliable
1409	maxim6dogs7	reliable
1410	MayuriSarkar	reliable
1411	MBashir48666504	reliable
1412	Me_kkooyy	reliable
1413	Medelalpha	reliable
1414	meekal37981	reliable
1415	meevans59	reliable
1416	Mekbots	reliable
1417	melissafleura	unreliable
1418	MelManku	reliable
1419	MGrevert1	unreliable
1420	mhmt_013	unreliable
1421	MichelleVoce	reliable
1422	MiekeMous	reliable
1423	MikePark21	reliable
1424	MikeRaggo	reliable
1425	mikforty2	reliable
1426	MilenaPV04	reliable
1427	milinkomilincic	unreliable
1428	MirengeDeo	unreliable
1429	mischief934	reliable
1430	Mixedstallion	reliable
1431	MJHutchby	reliable
1432	mjzanon	reliable
1433	MMakamanzi	reliable
1434	MohamedGolli	reliable
1435	Mohamma13319162	reliable
1436	MohmHamd	reliable
1437	mohsinksid	reliable
1438	Mojela14992141	reliable
1439	MollyMQ	reliable
1440	MommasOptions	reliable
1441	Monakin1	reliable
1442	moneymakersites	reliable
1443	Mongol_Hu	reliable
1444	moody77798	reliable
1445	morganbarrister	reliable
1446	morley_lee	reliable
1447	MorshedTariqul	reliable
1448	MotleyMarlene	unreliable
1449	Mott_Memo	reliable
1450	mourad38105964	reliable
1451	MowafiAmer	unreliable
1452	mrfox1987	reliable
1453	mrjfelty	reliable
1454	MrLiKu1	reliable
1455	MrOchiwar	reliable
1456	Mrpb007	reliable
1457	MrsDGrubb	unreliable
1458	mruss1997	unreliable
1459	ms_deexa	reliable
1460	MSaPachuau	unreliable
1461	Mssylyn	reliable
1462	mtfanelli	unreliable
1463	muaznotiar	reliable
1464	Mudbugsmyway	unreliable
1465	mudjay	reliable
1466	mudpecker	reliable
1467	mukeshapatel	reliable
1468	muleplus4T	reliable
1469	MulerRise	reliable
1470	mumumoow	reliable
1471	mupeiravinos	reliable
1472	muraguli	unreliable
1473	MuslimkhanAfgha	reliable
1474	muthersbaugh	reliable
1475	muya_muya33	reliable
1476	MVerdeck	reliable
1477	mybangla24	reliable
1478	MycockJessica	reliable
1479	mylesamey	reliable
1480	MyOpenheart4uJ	reliable
1481	myorgasticfutur	reliable
1482	myriam5h95bes	reliable
1483	mystiquememoir	reliable
1484	MzSlide	reliable
1485	NabeelM50325656	reliable
1486	NaeemIqbalFA	reliable
1487	NakhudaSharif	unreliable
1488	nancydebarros	reliable
1489	Naoufalrhouda	reliable
1490	NASH_Education	unreliable
1491	NatalieMik	unreliable
1492	Natasha_Donyea	reliable
1493	Natasha_kalin	reliable
1494	NathanB76875974	reliable
1495	nathrik01	reliable
1496	NayebiOskoui	reliable
1497	nd_walton	unreliable
1498	NdanatsanaM	reliable
1499	NECASafety	reliable
1500	needsthesleeps	reliable
1501	NegociosFenix	reliable
1502	NerissaParker	reliable
1503	netmesys	reliable
1504	neupolitics	unreliable
1505	Nevada2856	reliable
1506	NewsForYouToUse	reliable
1507	NewsGlobalToday	reliable
1508	nexus9988	reliable
1509	NexusBi	reliable
1510	Ngomwilliamland	reliable
1511	ngoy_dominique	reliable
1512	NgoziEmele1	reliable
1513	NiciMack	reliable
1514	NicksonTwesigye	reliable
1515	NicolsChristine	reliable
1516	Nihil7781	reliable
1517	nimeshkampani	unreliable
1518	NinaHelsinki	unreliable
1519	NineSqVentures	reliable
1520	ninjabot_esp	reliable
1521	Niranjankumarro	reliable
1522	nischtwitt	reliable
1523	Nisha3sngh	reliable
1524	Nishant31226692	reliable
1525	njayro	reliable
1526	noactingpls	reliable
1527	NofriHaiku	reliable
1528	nononsenseRick	reliable
1529	Nookgardener	reliable
1530	normanau	reliable
1531	notrushin_sd	reliable
1532	notsolittleold1	reliable
1533	ntangble	reliable
1534	NugeB86	reliable
1535	nvztdogan	unreliable
1536	NwachukwuChike	unreliable
1537	nymattregan	reliable
1538	OakHollowAngus	reliable
1539	oasis_deshan	reliable
1540	oatoat_16	reliable
1541	OAttainments	reliable
1542	Observersss	reliable
1543	octavicordoba	reliable
1544	odadave	reliable
1545	OdariStrabo	unreliable
1546	odysey1	reliable
1547	oilgaslawprof	reliable
1548	ojeahebele	reliable
1549	ollythe_8	reliable
1550	Ompraka15588568	reliable
1551	OneAcmeMan	reliable
1552	onecurrency1	reliable
1553	OneHottKidd	reliable
1554	Onel4stch4nce	reliable
1555	ONI78	reliable
1556	onlyiize	reliable
1557	OnurBalci14	reliable
1558	OpeoluwaGreat	unreliable
1559	Opinion_Badger	reliable
1560	OppgenBiz	reliable
1561	orlandomatosp	unreliable
1562	Osei_Barnie	unreliable
1563	owninglibs	unreliable
1564	pablo_theanswer	reliable
1565	Pae5496	reliable
1566	pai_augusto	reliable
1567	PamOushal	reliable
1568	PamRich32150440	reliable
1569	paradoxofvalue1	reliable
1570	paraguanera67	reliable
1571	parasympathico	reliable
1572	parisbydavid	unreliable
1573	parizpearl1971	reliable
1574	patitixperugia	unreliable
1575	Patrici44107746	unreliable
1576	Patricia_mason7	unreliable
1577	patriciagoddar6	reliable
1578	Patrickbdet007	reliable
1579	Patrickw82	reliable
1580	Patti5151	unreliable
1581	pattwagira	reliable
1582	paul_pwestone	unreliable
1583	paultheother1	reliable
1584	PBlilkemo	unreliable
1585	pcampisi14	reliable
1586	pdenning88	reliable
1587	pdp424	unreliable
1588	pe_holdings	unreliable
1589	PecuniaryPoet	reliable
1590	PedPodJFS	reliable
1591	Pedro5288	reliable
1592	pedsdrs	reliable
1593	peezo_13	reliable
1594	PelitErhan	reliable
1595	pennyk456	unreliable
1596	perez1k	reliable
1597	perikoko	reliable
1598	PerrinFrancis2	reliable
1599	perrosycafes87	reliable
1600	PeterMontesano	reliable
1601	petersidebright	unreliable
1602	PGSEnterprise	reliable
1603	phelesia	reliable
1604	PhilipAko1	reliable
1605	PhillipChou	reliable
1606	PhilYoung101	reliable
1607	pilygonama	reliable
1608	PipBarry	reliable
1609	pistrix	reliable
1610	pkoshyin	unreliable
1611	pkwsj	unreliable
1612	plessner	reliable
1613	Pliskin935	reliable
1614	pmunozdb	reliable
1615	pntitblk	reliable
1616	PoemsPound	reliable
1617	policy_mag	reliable
1618	politelyviolent	reliable
1619	Pooh4003	reliable
1620	pragnap916	reliable
1621	pramitofficial	reliable
1622	premium_jetlag	unreliable
1623	President_Poswa	reliable
1624	PrinceCfiso	reliable
1625	Private_Deirdre	reliable
1626	ProfAggarwal	reliable
1627	ProfessorAsif	unreliable
1628	proftayula	unreliable
1629	ProudSadRose	reliable
1630	PstonePolitics	reliable
1631	PTrumpin2	unreliable
1632	pulmo1	reliable
1633	pwb1428	unreliable
1634	pwonacott	reliable
1635	qadeel1	reliable
1636	qingsimba44	reliable
1637	qkqkman	unreliable
1638	Quake41	reliable
1639	quebot111	unreliable
1640	QueenOfHeartsSF	unreliable
1641	R_E_Tidwell	reliable
1642	R_johnson2	reliable
1643	ra_salinas	reliable
1644	RabaniaM	reliable
1645	Racheal_Vicari	reliable
1646	RadSalmon	reliable
1647	RAFIQUEGH11	reliable
1648	raheelkhan65	unreliable
1649	rainbow_agenda	reliable
1650	rajab721	unreliable
1651	Raktradinguae	reliable
1652	Ramus21	reliable
1653	ranark_randa	reliable
1654	ranasjsu	reliable
1655	Ranchorizzy	reliable
1656	RangerRickG1	unreliable
1657	raosaad8030	reliable
1658	rashadstubbs80	reliable
1659	rashdeepsethi94	reliable
1660	RashedRabaa	reliable
1661	ratbrass	unreliable
1662	rationalstoic17	unreliable
1663	raulalexo	reliable
1664	ravinostatenda	reliable
1665	RAWbEeRuNnIgGaa	unreliable
1666	rayabelle1	reliable
1667	rbclouston	unreliable
1668	rbkslayd	unreliable
1669	RCJ308	reliable
1670	RCS07	reliable
1671	RCubriel	reliable
1672	rcwissert	reliable
1673	rdc3810	reliable
1674	rdj966	reliable
1675	RealEstateWhip	reliable
1676	RealtorPalmBch	reliable
1677	Rebel_Yawn	unreliable
1678	red38red38	unreliable
1679	redlionne	reliable
1680	ReeseKarnuth	reliable
1681	reggie_emmanuel	reliable
1682	reggieballer45	reliable
1683	Reggypanache	reliable
1684	ReimenH	reliable
1685	RemyBlaireNews	reliable
1686	ResearchBazaar	reliable
1687	rezasamasazer	reliable
1688	rfhobson13	reliable
1689	rfqsfwn	reliable
1690	RGolanski	unreliable
1691	rgriercpa	reliable
1692	RhiannonHoyle	reliable
1693	richard_shallow	reliable
1694	Richard49187531	reliable
1695	RichardsYnna	reliable
1696	RichHargrave	reliable
1697	RigelMatt	reliable
1698	Rimsha__Naeem	reliable
1699	riojohn127	unreliable
1700	rishi_ashiya	unreliable
1701	RKFMkd	reliable
1702	rmetayer	reliable
1703	rmeyer5413	unreliable
1704	RMGSGeography	reliable
1705	RmSZ6Be1Og9zbJ3	reliable
1706	robbachevsky	reliable
1707	RobertBagnetto	reliable
1708	RobertHerguth	reliable
1709	roberto84223929	reliable
1710	RobertoTownsend	unreliable
1711	Robinst06252105	unreliable
1712	robjsewell	reliable
1713	Robson200171	reliable
1714	rogerjsmith58	reliable
1715	RomanSkyWalker	unreliable
1716	RonFornaroIII	reliable
1717	RonKuchler	unreliable
1718	RosaPastor70	reliable
1719	ross_north01	reliable
1720	RossBrunfelt	unreliable
1721	Rosy_Clark1	reliable
1722	RosyeCloud	reliable
1723	RoyaZiba	reliable
1724	RScottNeill1	unreliable
1725	rsnvas	reliable
1726	rsradiofreq	unreliable
1727	RubyReeses	reliable
1728	RussoMarvin	unreliable
1729	Rusty41057209	reliable
1730	ruvimborudorwa1	reliable
1731	rxwa12	reliable
1732	RyanRecharged	unreliable
1733	ryry_devine	reliable
1734	SabounT	reliable
1735	saburmollah	unreliable
1736	sadafzaman401	unreliable
1737	sadeqrahone	reliable
1738	sagarkhanna2211	reliable
1739	Sage2991	unreliable
1740	sahan32	unreliable
1741	SaigalGaurav	reliable
1742	Saintbecks	reliable
1743	Salaheddin_f_g	unreliable
1744	SalemBinHasan2	reliable
1745	salihudin	reliable
1746	Sally63409457	unreliable
1747	SalmanAshraf03	reliable
1748	saman10425561	unreliable
1749	sambhukumargo	unreliable
1750	SamDC915	reliable
1751	samp12r	reliable
1752	SamQu71	reliable
1753	Samuel_Z_Lim	reliable
1754	Samuels1028	reliable
1755	samwelsbyTTE	unreliable
1756	samya68	reliable
1757	SandieWard	reliable
1758	sandra_fwlr	reliable
1759	SantosHelga	reliable
1760	sapi_hg	reliable
1761	sapphirejudy	unreliable
1762	SarahNassauer	reliable
1763	Sarahwe58753866	reliable
1764	sarcasdesign	reliable
1765	SArtinkpenT	reliable
1766	Sasha7Amor	reliable
1767	sathviklakkaraj	reliable
1768	SATISHK51555511	reliable
1769	savagecatfish47	reliable
1770	SavannahTami	unreliable
1771	save_benja	reliable
1772	savinanda98	reliable
1773	sawankhaloke99	unreliable
1774	Sazzyc_87	reliable
1775	Sbbassey	reliable
1776	schristovassili	reliable
1777	ScottAllison123	reliable
1778	ScullAnji	reliable
1779	sdttoday	reliable
1780	sdunne321	unreliable
1781	Sea64470010	reliable
1782	seancruz007	reliable
1783	SeanRWatson	unreliable
1784	SecusiOnline	reliable
1785	seefinish	reliable
1786	SejalShahGulati	reliable
1787	Sena44055896	reliable
1788	SerenityMouse	reliable
1789	servprobrooklyn	reliable
1790	ServproDanbury	reliable
1791	ServproLaHabra	reliable
1792	ServproPico	reliable
1793	ServproWhittier	reliable
1794	SethLJ	reliable
1795	seunfred	reliable
1796	sF19s09TzBgNiGz	unreliable
1797	Shahmone	reliable
1798	ShannonMacUPS	reliable
1799	Sharji87	reliable
1800	sharnnailong	reliable
1801	ShawntellU	reliable
1802	she5David	reliable
1803	shegokarm	reliable
1804	Shekura_Nin	reliable
1805	shellybear389	reliable
1806	SherpaObjects	reliable
1807	sherrihutch	unreliable
1808	Shetty3973	unreliable
1809	shimsham74	reliable
1810	shonie998	reliable
1811	ShruggingTrader	unreliable
1812	Shubham45785792	reliable
1813	shubham666789	reliable
1814	shujat_naqv	reliable
1815	ShunDaniel	reliable
1816	SidmanZ	reliable
1817	silviarcamara	reliable
1818	simghita	reliable
1819	SimonJMar	reliable
1820	SimpleDecision	reliable
1821	SimplyOra	reliable
1822	singhharsh_7	reliable
1823	Siobhanyu1999	reliable
1824	Sire_patrick	reliable
1825	sirsmallz	reliable
1826	sivayolla	reliable
1827	sjdarvill	reliable
1828	sjmustafa	unreliable
1829	Skolatac	reliable
1830	SlimDeGea	reliable
1831	SLMBDN	reliable
1832	SLocusts	unreliable
1833	smal_townfamous	unreliable
1834	smallbosz	reliable
1835	SmartGuru2017	reliable
1836	Smartwoman2018	reliable
1837	Smiglett	reliable
1838	smile17138	unreliable
1839	SmithDwight08	reliable
1840	SMowaffak	reliable
1841	SmudgeApp	reliable
1842	snowgirlllll	reliable
1843	SoaphornK	unreliable
1844	SoCalCEO	unreliable
1845	sofiabelmar	reliable
1846	soiredickson	reliable
1847	solacemperuka	reliable
1848	SolinTwise	unreliable
1849	somkris60	reliable
1850	sommermatter	reliable
1851	Song_TradeCoin	reliable
1852	sophie_media_	unreliable
1853	SorayaHaquani	reliable
1854	soulwangh	reliable
1855	Sourabh28817606	reliable
1856	SovyProducer	reliable
1857	soy_alyona	reliable
1858	sparta_us	reliable
1859	Spence27	reliable
1860	Spider62863964	reliable
1861	SPLevittown	reliable
1862	SPRenton9588	reliable
1863	SpurlingLaurie	unreliable
1864	srivastava_anil	reliable
1865	sscardenas	reliable
1866	SSchiefelbein	reliable
1867	st_optimystic	unreliable
1868	staminayet	reliable
1869	steelered07	reliable
1870	steemartcontemp	reliable
1871	Steenberger	unreliable
1872	SteveCaudell	reliable
1873	Stevenhufford2	reliable
1874	stevenjchang	reliable
1875	SteveTalakoub	reliable
1876	STTranslating	reliable
1877	Student33561584	reliable
1878	stylish_flo	reliable
1879	Su_e_williamson	reliable
1880	SudiranT	reliable
1881	sugaina28	reliable
1882	suganthi_sharma	unreliable
1883	SugarRey	unreliable
1884	sumon_devnath	reliable
1885	suncanmi	reliable
1886	sunnyshady1953	reliable
1887	SuPedrin	unreliable
1888	super_van88	reliable
1889	SuperFayKay	reliable
1890	suresh_p	unreliable
1891	SurlyBird71	reliable
1892	Suzanne80105086	unreliable
1893	SVTdrvr	reliable
1894	SwallowDave	reliable
1895	SwayAir	reliable
1896	swiftlyunited	reliable
1897	syc75	reliable
1898	SyedMuhdHafiz6	reliable
1899	t3pha	unreliable
1900	taerlenbusch	unreliable
1901	Takeshi_Ghurab	reliable
1902	tamupamazviita	reliable
1903	TandemComm	unreliable
1904	TaoYong8	unreliable
1905	tareque67205059	reliable
1906	TariffsUpdate	unreliable
1907	TariniMathur	reliable
1908	tatah_sunshine	reliable
1909	tayebazaidi	unreliable
1910	TaYousf	reliable
1911	TCS_irish	unreliable
1912	Telemac73	reliable
1913	TenantsINVH	unreliable
1914	TerriLankford	reliable
1915	TerryParker1783	unreliable
1916	Teruko_U	reliable
1917	TessHottenroth	reliable
1918	texas_katherine	reliable
1919	thdonascimento	reliable
1920	the_calypso11	reliable
1921	theantdal	reliable
1922	Thecindybkk	reliable
1923	TheEthicsCode	unreliable
1924	theiac_malaysia	reliable
1925	TheJakeRinehart	reliable
1926	thejosessions	reliable
1927	themichnkansah	reliable
1928	thendeayouknow	unreliable
1929	TheOGLaurenM	reliable
1930	theposhnoor	reliable
1931	thepuyalluppost	reliable
1932	Therealdevitri	unreliable
1933	therealjarrah	reliable
1934	therealJC96	unreliable
1935	theselect7	reliable
1936	thesheeznits	reliable
1937	TheTemplesEye	reliable
1938	thewebsci	reliable
1939	thickntiired	reliable
1940	thomsonchao	unreliable
1941	thor_father	reliable
1942	timstv	unreliable
1943	TimWilliamsLI	unreliable
1944	tinabowness	reliable
1945	TinaFiredup	unreliable
1946	tinu_nyc	reliable
1947	tkakqn	reliable
1948	tknoll209K	reliable
1949	tliguid	reliable
1950	tm_liao	reliable
1951	TMTFactory	reliable
1952	TnvMadhav	reliable
1953	tobeykai	reliable
1954	TolkoPravda2015	reliable
1955	tomasfloresz	unreliable
1956	TomBeattie890	reliable
1957	TOmoyelu	unreliable
1958	tonia4truth	reliable
1959	tonyajhen	reliable
1960	tonywabash	reliable
1961	toot5000	unreliable
1962	TousifMn	reliable
1963	tracydepont	reliable
1964	Trading_Dollar	unreliable
1965	TRaiderFX	unreliable
1966	travelofkush	reliable
1967	trceni	reliable
1968	TreasurerLoftis	unreliable
1969	trevizo_twnview	reliable
1970	Trippy_Zircon	reliable
1971	truba2021	reliable
1972	TruForensics	reliable
1973	trulyachal	reliable
1974	TrumpSu12	reliable
1975	truthswarrior	reliable
1976	TS_Lombard	unreliable
1977	TsarVictoria	reliable
1978	TshepoLabase	reliable
1979	Tshwane23726325	reliable
1980	tttangtony1966	reliable
1981	TuduDharaTOI	reliable
1982	turtlezeus1	reliable
1983	tv3quarter	reliable
1984	twishbish	unreliable
1985	tx747	unreliable
1986	TylerV3s	reliable
1987	typhun06	unreliable
1988	Tyson67060379	reliable
1989	UCen4PubAffairs	reliable
1990	udkm777	unreliable
1991	uklushradio	reliable
1992	ulaanbaatarite	reliable
1993	UmarMukhtarG	reliable
1994	umerjawaed	reliable
1995	Unclescrooge9	reliable
1996	UndercoverProf	unreliable
1997	UnityFMAbakalik	reliable
1998	UrosKovacevic7	reliable
[truncated: 4,267 more rows]
